# Supplementary material for: Single nucleotide polymorphism and haplotype effects associated with somatic cell score in German Holstein cattle
Source: Genet Sel Evol. 2014 Jun 4;46(1):35. doi: 10.1186/1297-9686-46-35 (PMC4078941; doi:10.1186/1297-9686-46-35)
Supplement: Additional file 2: Table S1 — SNPs associated with DYD for SCS stepwise adjustment for the most significant SNP. Chr = chromosome; and λ = genomic inflation factor (the inflation factor λ is the ratio of the observed median of the χ2 test statistic characterizing association between the phenotype and genetic markers and the expected median of this test statistic under the null hypothesis of no association predicted by theory (0.455 for 1df in association tests using the additive model)). Stepwise adjustment is based on adding the SNPs with the lowest p-value as a covariate, one by one. Different colors indicate significance level after Bonferroni correction at p ≤ 0.001 (green), ≤ 0.01 (yellow), and ≤ 0.05 (violet). Positions are according to the University of Maryland bovine genome assembly (UMD3.1). [file 1297-9686-46-35-S2.xlsx]

## Sheet: Stepwise adjustments
Table S1. SNPs associated with DYDs for SCS - stepwise adjustment for the most significant SNP
No SNPs adjusted						SNP with lowest P-value adjusted						SNPs with lowest P-value adjusted						SNPs with lowest P-value adjusted						SNPs with lowest P-value adjusted						SNPs with lowest P-value adjusted						SNPs with lowest P-value adjusted
CHR	SNP	Position [bp]	P-value	λ		CHR	SNP	Position [bp]	P-value	λ		CHR	SNP	Position [bp]	P-value	λ		CHR	SNP	Position [bp]	P-value	λ		CHR	SNP	Position [bp]	P-value	λ		CHR	SNP	Position [bp]	P-value	λ		CHR	SNP	Position [bp]	P-value	BONF	λ
19	rs41636878	52436005	9.036e-09	1.55856		5	rs110477374	98579869	9.855e-09	1.52409		13	rs41634110	79730805	4.781e-08	1.52177		x	rs41629005	30639394	1.412e-07	1.53052		18	rs29020544	43327273	4.365e-07	1.51657		6	rs110707460	88069548	1.868e-06	1.48574		No significantly associated SNPs					1.46887
5	rs110477374	98579869	1.467e-08			13	rs109934030	78644697	2.731e-08			x	rs41629005	30639394	1.377e-07			18	rs29020544	43327273	6.121e-07			18	rs109750985	43379174	5.59e-07
19	rs41257403	50647677	2.194e-08			13	rs41634110	79730805	6.572e-08			13	rs109934030	78644697	1.567e-07			18	rs109750985	43379174	9.304e-07
13	rs109934030	78644697	3.554e-08			x	rs41629005	30639394	1.493e-07			13	rs41718109	81743652	3.582e-07
13	rs41634110	79730805	8.729e-08			13	rs41718109	81743652	2.916e-07			18	rs29020544	43327273	8.582e-07
x	rs41629005	30639394	1.035e-07			13	rs109441194	80094921	3.21e-07			13	rs109441194	80094921	8.931e-07
13	rs41718109	81743652	1.679e-07			5	rs109783698	97430973	4.286e-07			18	rs109750985	43379174	1.419e-06
19	rs110446126	51680150	2.145e-07			18	rs29020544	43327273	8.163e-07																											SNPs used as covariates into the model
13	rs109441194	80094921	3.674e-07			5	rs41257360	97948752	1.08e-06																					SNPs used as covariates into the model						19	rs41636878	52436005	1	1
18	rs29020544	43327273	4.863e-07			18	rs109750985	43379174	1.188e-06															SNPs used as covariates into the model						19	rs41636878	52436005	1			5	rs110477374	98579869	1	1
18	rs109750985	43379174	5.849e-07			6	rs110707460	88069548	1.432e-06									SNPs used as covariates into the model						19	rs41636878	52436005	1			5	rs110477374	98579869	1			13	rs41634110	79730805	1	1
5	rs109783698	97430973	5.874e-07									SNPs used as covariates into the model						19	rs41636878	52436005	1			5	rs110477374	98579869	1			13	rs41634110	79730805	1			x	rs41629005	30639394	1	1
5	rs41257360	97948752	7.997e-07			SNP used as covariate into the model						19	rs41636878	52436005	1			5	rs110477374	98579869	1			13	rs41634110	79730805	1			x	rs41629005	30639394	1			18	rs29020544	43327273	1	1
6	rs110707460	88069548	9.678e-07			19	rs41636878	52436005	1			5	rs110477374	98579869	1			13	rs41634110	79730805	1			x	rs41629005	30639394	1			18	rs29020544	43327273	1			6	rs110707460	88069548	1	1
6	rs41588957	85527109	1.385e-06
13	rs108993497	83242122	1.502e-06
Chr: chromosome, and λ: genomic inflation factor
Stepwise adjustment is based on adding the SNPs with the lowest p-value as a covariate, one by one
Positions are according to the University of Maryland bovine genome assembly (UMD3.1)
Different colors indicate significance level after Bonferroni correction at p								≤0.001	≤0.01	≤0.05
